# Supplementary material for: ProQ binding to small RNA RyfA promotes virulence and biofilm formation in avian pathogenic Escherichia coli
Source: Vet Res. 2023 Nov 22;54:109. doi: 10.1186/s13567-023-01241-2 (PMC10664665; doi:10.1186/s13567-023-01241-2)
Supplement: Supplementary file 1 — Additional file 1. List of bacterial strains, plasmids, and sequences of PCR primers employed in this research. [file 13567_2023_1241_MOESM1_ESM.xlsx]

## Sheet: Sheet1
Gene	FY26-1	FY26-2	FY26-3	FY26ΔproQ	FY26ΔproQ	FY26ΔproQ	log2(fc)	type	pvalue	qvalue	func
orf00276	2.409	1.04	1.62	5.209	4.404	4.68	1.47827	up	0.00233754	0.0437468	hypothetical protein
orf00340	4.086	2.646	2.56	15.661	21.009	16.251	2.44514	up	3.81e-05	0.0020961	MULTISPECIES: membrane protein hypothetical protein ECs3066
orf00380	3991	3568.41	3856.26	1560.37	1542.16	1556.24	-1.28483	down	2.78e-05	0.00161014	MULTISPECIES: outer membrane porin protein C
orf00418	1.613	4.7	2.15	11.411	26.535	18.256	2.58717	up	5.39e-05	0.0026938	lipopolysaccharide core heptose(II)-phosphate phosphatase
orf00478	105.39	86.932	89.265	221.629	216.774	215.365	1.18873	up	0.00181783	0.0368424	MULTISPECIES: colicin V production protein
orf00506	400.282	342.19	359.25	166.012	184.154	175.26	-1.08429	down	0.000356722	0.0114879	fatty acid oxidation complex subunit alpha
orf00514	106.498	84.344	95.265	2.048	1.191	1.565	-5.87981	down	1.3e-28	2.86e-25	acetyltransferase
orf00531	0	0	0	7.352	4.274	4.256	12.5053	up	6.29e-05	0.00288114	tail protein
orf00573	0	3.683	2.215	0	0	0.025	-10.8474	down	0.000568808	0.0157335	MULTISPECIES: multidrug resistance protein B
orf00585	449.761	396.94	425.21	1353.24	1384.4	1378.26	1.693	up	1.74e-06	0.000175533	lipid A biosynthesis palmitoleoyl acyltransferase
orf00591	3.747	3.64	3.61	0	0.963	0.458	-2.93678	down	0.00216381	0.0413757	MULTISPECIES: exoaminopeptidase exoaminopeptidase
orf00622	15.866	14.313	15.256	43.107	32.635	40.256	1.32749	up	0.00213391	0.0413757	cysteine synthase B
orf00623	91.215	126.47	115.23	306.295	327.877	315.256	1.54262	up	2.43e-05	0.00148557	MULTISPECIES: sulfate ABC transporter ATP-binding protein
orf00624	180.932	129.405	145.256	476.215	582.206	486.263	1.77	up	7.13e-07	8.6e-05	MULTISPECIES: sulfate/thiosulfate transporter permease subunit sulfate/thiosulfate transporter permease subunit
orf00625	145.739	121.197	125.236	467.195	510.804	501.236	1.87333	up	1.88e-07	2.67e-05	MULTISPECIES: sulfate/thiosulfate transporter subunit
orf00626	65.016	79.882	70.265	375.516	422.822	399.265	2.46195	up	1.86e-11	7.42e-09	MULTISPECIES: thiosulfate transporter subunit
orf00646	2.078	0	1.125	4.288	10.684	7.569	2.8478	up	1.17e-05	0.000878143	MULTISPECIES: aldehyde dehydrogenase
orf00652	8.103	19.68	14.256	5.376	0	3.256	-2.36916	down	0.000329236	0.0108871	MULTISPECIES: ethanolamine utilization protein EutP
orf00677	129.65	120.706	124.256	296.268	261.117	278.231	1.15469	up	0.00268489	0.0481964	MULTISPECIES: arsenate reductase
orf00708	1026.39	1072.11	1056.23	157.008	79.367	96.235	-3.1502	down	4.76e-17	2.99e-14	hypothetical protein
orf00730	10.29	3.124	5.266	2.844	0	1.152	-2.23695	down	0.000166111	0.00658159	MULTISPECIES: heme ABC transporter ATP-binding protein
orf00755	370.863	362.266	386.256	809.802	865.225	898.262	1.19204	up	0.000967887	0.0228859	MULTISPECIES: anti-sigma E factor
orf00763	1055.93	922.516	936.235	452.466	401.051	425.236	-1.21288	down	9.33e-05	0.00402106	MULTISPECIES: autonomous glycyl radical cofactor GrcA
orf00767	4.173	10.812	6.253	33.224	17.168	25.236	1.74954	up	0.000670923	0.017669	hypothetical protein
orf00815	0	0	0	6.937	0	1.235	11.7605	up	0.00179565	0.0365614	integrase
orf00866	0	0	0.256	12.466	0	4.265	12.6059	up	0.000186219	0.00700547	MULTISPECIES: hypothetical protein
orf00900	1.122	0	0	4.96	4.614	4.256	3.09078	up	0.00216381	0.0413757	hypothetical protein
orf00908	1216.96	976.531	1058.23	577.82	483.652	510.326	-1.04716	down	0.000534113	0.0154541	MULTISPECIES: carbon starvation induced protein
orf00951	0	0	0	4.575	17.731	12.235	13.4453	up	6.69e-07	8.41e-05	MULTISPECIES: PTS sorbitol transporter subunit IIC
orf00954	6.233	7.267	6.698	35.288	12.821	25.256	1.83319	up	0.000282507	0.00970676	MULTISPECIES: sorbitol-6-phosphate dehydrogenase
orf01008	22.471	26.461	24.256	77.701	89.638	81.263	1.77388	up	3.21e-06	0.000282212	MULTISPECIES: sulfate adenylyltransferase subunit 1
orf01009	28.882	43.647	36.253	115.441	112.214	118.235	1.65019	up	1.94e-05	0.00127293	MULTISPECIES: sulfate adenylyltransferase subunit 2
orf01012	161.778	157.167	154.236	466.973	418.574	420.536	1.47326	up	3.8e-05	0.0020961	sulfite reductase
orf01013	74.008	64.027	68.568	200.698	175.004	180.256	1.44454	up	6.6e-05	0.00296364	MULTISPECIES: sulfite reductase subunit alpha
orf01030	0	0	0	2.246	4.352	2.926	11.6883	up	0.000107811	0.00443134	membrane protein
orf01082	1.597	1.551	1.692	9.18	5.747	7.569	2.24469	up	0.000690346	0.0179165	hypothetical protein
orf01084	2.392	2.905	2.253	0	0	0	-11.3715	down	2.19e-05	0.00137418	MULTISPECIES: hypothetical protein
orf01144	24.145	19.192	22.256	56.307	46.653	50.265	1.24837	up	0.00145141	0.0311381	MULTISPECIES: chlorohydrolase/aminohydrolase
orf01145	16.206	41.177	28.569	68.37	111.541	80.256	1.64855	up	4.28e-05	0.00221552	MULTISPECIES: oxidoreductase selenate reductase subunit YgfM
orf01146	23.369	24.349	25.215	64.712	75.237	71.256	1.55226	up	2.54e-05	0.0015297	MULTISPECIES: hypoxanthine oxidase
orf01147	2.776	2.023	2.625	7.367	21.414	12.256	2.58381	up	1.04e-06	0.000120149	xanthine permease
orf01213	0	2.072	1.565	18.863	0	10.256	3.18522	up	0.00137669	0.0296799	MULTISPECIES: hypothetical protein
orf01219	1.102	1.071	1.256	7.802	11.338	8.256	3.13765	up	1.85e-05	0.00123192	MULTISPECIES: hypothetical protein
orf01233	18.007	6.997	12.156	27.875	33.334	29.562	1.29152	up	0.00213988	0.0413757	MULTISPECIES: murein transglycosylase C
orf01275	6.44	4.171	5.256	0.949	0	0.652	-3.48024	down	0.000360465	0.0114879	MULTISPECIES: peptidase A24 prepilin peptidase A
orf01282	458.021	419.847	420.256	152.749	184.24	160.256	-1.3813	down	1.07e-05	0.000838995	FAD-binding protein
orf01283	864.765	796.4	835.265	317.863	400.412	365.235	-1.20958	down	7.61e-05	0.00337928	FAD-binding protein
orf01290	14.406	12.246	13.256	8.761	0.926	3.256	-1.45993	down	0.00122157	0.0274105	permease
orf01328	0	0	1.256	0	12.195	8.256	12.5742	up	1.76e-06	0.000175533	MULTISPECIES: C4-dicarboxylate ABC transporter substrate-binding protein
orf01335	38.251	50.851	42.236	8.904	8.282	8.256	-2.37409	down	3.02e-07	4.03e-05	MULTISPECIES: AraC family transcriptional regulator
orf01343	2.051	3.986	3.125	15.424	11.604	12.235	2.16218	up	0.000186367	0.00700547	preprotein translocase subunit YidC
orf01364	0	0	0	1.705	1.189	1.256	10.4998	up	0.000186219	0.00700547	MULTISPECIES: fimbrial outer membrane usher protein StdB
orf01391	5.084	13.583	9.563	2.249	1.307	1.865	-2.39151	down	0.00016308	0.00652022	MULTISPECIES: FMN reductase hypothetical protein UTI89_C3508
orf01412	74.855	49.451	50.236	21.851	25.405	22.365	-1.39529	down	3.94e-05	0.00213001	MULTISPECIES: hexuronate transporter ExuT
orf01430	0.847	2.881	1.236	8.62	6.972	7.356	2.06374	up	9.68e-05	0.00410575	MULTISPECIES: keto-acid formate acetyltransferase
orf01431	4.021	3.907	3.265	7.114	21.506	12.256	1.85173	up	0.00027288	0.00954182	MULTISPECIES: propionate/acetate kinase
orf01433	10.804	5.725	8.256	42.572	18.182	28.562	1.87785	up	2.75e-05	0.00161014	MULTISPECIES: threonine dehydratase
orf01434	11.391	16.096	15.265	50.381	51.119	52.235	1.88458	up	7.91e-06	0.000656297	MULTISPECIES: transcriptional regulator
orf01454	15.961	25.048	18.548	8.688	5.051	7.265	-1.57752	down	0.000352487	0.0114879	MULTISPECIES: PTS N-acetylgalactosamine transporter subunit IID
orf01505	40.764	28.011	30.256	97.623	72.599	80.241	1.30744	up	0.000703198	0.0179806	MULTISPECIES: sodium:proton antiporter
orf01571	49.11	63.613	55.254	23.169	3.367	15.236	-2.08668	down	1.07e-05	0.000838995	MULTISPECIES: Fis family transcriptional regulator
orf01586	0	0	0	14.517	21.098	16.214	14.1203	up	6.29e-05	0.00288114	hypothetical protein
orf01739	2.759	5.36	4.025	0	0	0	-11.9874	down	0.000568808	0.0157335	MULTISPECIES: Auf fimbriae major fimbrial subunit AufA
orf01746	34.377	31.807	32.256	20.273	6.734	15.265	-1.29309	down	0.00184859	0.037294	MULTISPECIES: membrane protein dITP- and XTP- hydrolase
orf01764	0	0	0.125	2.24	13.021	8.256	12.8978	up	1.76e-06	0.000175533	MULTISPECIES: amino acid ABC transporter ATP-binding protein
orf01769	30.387	7.38	18.256	0	7.813	5.14	-2.27288	down	0.000585261	0.0158845	MULTISPECIES: hypothetical protein
orf01770	15.854	18.825	17.256	4.675	8.152	7.568	-1.43474	down	0.000696618	0.0179165	amino acid ABC transporter substrate-binding protein
orf01787	1.46	2.837	2.023	7.749	13.514	11.026	2.30641	up	0.00249246	0.0458654	membrane protein
orf01792	12.965	16.194	15.247	2.184	3.175	2.869	-2.44347	down	9.69e-08	1.58e-05	MULTISPECIES: nickel ABC transporter substrate-binding protein
orf01795	25.421	9.879	16.258	5.622	0	3.458	-2.65008	down	2.67e-06	0.000254854	MULTISPECIES: nickel ABC transporter ATP-binding protein
orf01809	12.216	12.659	12.256	34.578	26.801	30.286	1.30298	up	0.00237204	0.0442044	MULTISPECIES: membrane protein hypothetical protein UTI89_C4011
orf01823	65.923	44.475	51.254	136.066	137.48	136.053	1.30905	up	0.000771113	0.0189461	MULTISPECIES: LuxR family transcriptional regulator
orf01828	4.63	1.499	2.568	0	0	0.154	-11.5819	down	0.000107811	0.00443134	MULTISPECIES: coproporphyrinogen III oxidase
orf01843	33325.2	30238.6	31256.1	14267.5	16241	15356.1	-1.05899	down	0.000413795	0.012638	glutamate decarboxylase
orf01844	28110.6	25486.2	27568.2	12015.5	13669.9	12035.1	-1.0612	down	0.00040377	0.0125055	glutamate decarboxylase
orf01845	2.782	2.027	2.105	0	0	0.125	-11.2321	down	0.000186219	0.00700547	MULTISPECIES: cytochrome C peroxidase
orf01904	26.459	19.279	20.156	10.402	8.315	8.458	-1.28895	down	0.000588718	0.0158845	MULTISPECIES: xylose isomerase xylose isomerase
orf01908	2.474	2.404	2.235	8.025	11.875	10.156	2.02796	up	0.000623288	0.0166135	Chain A, Structure Of Xylose-binding Transcription Activator Xylr
orf01922	0	1.097	1.125	12.987	0	10.256	3.56303	up	9.71e-05	0.00410575	MULTISPECIES: L-xylulose 5-phosphate 3-epimerase
orf01951	20.258	9.84	15.235	34.047	44.793	37.568	1.3892	up	0.000978915	0.0230228	MULTISPECIES: hypothetical protein
orf01981	0	1.245	1.025	2.266	9.223	8.256	3.20397	up	5.75e-05	0.00281188	MULTISPECIES: NAD-dependent DNA ligase LigB
orf01989	11.875	13.573	12.254	3.09	0.718	2.125	-2.7398	down	1.1e-07	1.67e-05	MULTISPECIES: xanthine permease purine permease yicE
orf02041	0	4.564	2.568	16.621	21.74	18.542	3.07071	up	0.000115043	0.00468481	inclusion body protein A - yellow fluorescent protein fusion
orf02070	12.308	5.979	8.215	0	0	1.256	-13.1587	down	2.19e-05	0.00137418	MULTISPECIES: membrane protein hypothetical protein UTI89_C4268
orf02096	2.118	0	1.256	0	23.966	10.235	3.49897	up	0.000232023	0.00850363	regulatory protein AsnC
orf02101	277.82	236.164	256.483	96.253	140.48	120.154	-1.11846	down	0.000509049	0.0149253	MULTISPECIES: D-ribose pyranase D-ribose pyranase
orf02109	32.412	669.131	320.154	0	0	2.125	-18.4202	down	8.71e-26	1.28e-22	hypothetical protein ESA_00050
orf02167	0	0	0	7.092	0	0	11.7924	up	0.000568808	0.0157335	MULTISPECIES: hypothetical protein
orf02202	0	0	0	1.12	7.813	3.154	12.1253	up	0.00032416	0.0108004	MULTISPECIES: transcriptional regulator
orf02319	3.601	6.123	5.256	1.593	0	0.865	-2.60829	down	0.000554241	0.0157335	MULTISPECIES: PTS fructose transporter subunit IIC
orf02335	0	0	0	4.422	0	2.154	11.1111	up	0.00179565	0.0365614	MULTISPECIES: peptidase M20 hippuricase
orf02378	40.073	25.191	30.154	72.981	76.365	75.152	1.19427	up	0.0023889	0.0443307	IclR family transcriptional regulator
orf02388	0	0	0	3.198	3.718	3.321	11.7561	up	0.00100635	0.0232944	MULTISPECIES: sorbitol-6-phosphate 2-dehydrogenase
orf02403	0	0	0.124	1.444	3.359	2.154	11.2303	up	0.00100635	0.0232944	MULTISPECIES: sugar ABC transporter substrate-binding protein
orf02435	16.707	8.657	10.125	6.897	1.146	4.215	-1.65673	down	0.00108285	0.0246755	succinyl-CoA synthetase subunit alpha
orf02459	14.887	11.175	12.145	4.19	0	3.215	-2.63635	down	1.31e-07	1.92e-05	MULTISPECIES: cytochrome C nitrite reductase subunit c552
orf02460	17.149	28.323	22.154	0	3.527	1.868	-3.68771	down	1.17e-08	2.58e-06	MULTISPECIES: cytochrome C nitrite reductase pentaheme subunit
orf02462	12.193	14.807	13.154	0	1.045	0.14	-4.68873	down	3.83e-10	1.2e-07	MULTISPECIES: formate-dependent nitrite reductase subunit NrfD
orf02468	104.283	91.727	101.125	49.863	43.479	45.154	-1.07031	down	0.00128119	0.0281734	MULTISPECIES: hypothetical protein
orf02505	168.632	144.677	150.236	75.552	69.822	72.15	-1.10781	down	0.000873742	0.0208772	hypothetical protein Q455_0208355, partial
orf02512	1.774	1.724	1.756	9.418	4.258	6.145	1.96643	up	0.000794227	0.0194056	MULTISPECIES: metal dependent hydrolase
orf02574	5.447	15.877	11.256	3.614	0	2.154	-2.56015	down	8.13e-05	0.0035398	MULTISPECIES: integrase IS2 transposase
orf02594	27.295	23.202	25.124	0	12.281	8.154	-2.03959	down	3.36e-05	0.00191918	Pap fimbrial major pilin protein
orf02602	6.733	2.803	4.125	1.702	0	0.584	-2.48476	down	0.00125956	0.0278906	fimbrial protein
orf02665	2587.1	2115.46	2354.22	1292.81	887.9	1002.24	-1.10865	down	0.000273367	0.00954182	MULTISPECIES: conserved hypothetical protein
orf02727	0.693	0	0.245	1.838	4.274	3.124	3.13703	up	0.00137669	0.0296799	MULTISPECIES: C4-dicarboxylate ABC transporter
orf02745	8.84	5.01	6.15	0.652	2.273	1.254	-2.2426	down	0.000245141	0.0087653	MULTISPECIES: fructuronate transporter
orf02748	3.448	0	2.145	18.301	3.546	10.256	2.6629	up	0.000516904	0.0150553	MULTISPECIES: D-gluconate kinase
orf02764	1.441	4.198	2.215	0	0.741	0.124	-2.92452	down	0.00216381	0.0413757	gluconate permease, partial
orf02798	5.324	1.293	2.235	10.597	12.321	12.544	1.79192	up	0.000396684	0.0123732	D-mannonate oxidoreductase
orf02822	0	0	0	3.551	2.064	2.568	11.4556	up	0.00179565	0.0365614	hypothetical protein
orf02863	0	0	1.256	20.726	4.016	15.256	13.5948	up	0.000568808	0.0157335	MULTISPECIES: DNA-damage-inducible protein DinI
orf02870	12.38	18.587	15.025	4.978	6.945	5.214	-1.37684	down	0.0025839	0.0469586	hypothetical protein
orf02894	4.777	3.315	4.021	16.901	9.825	13.265	1.72343	up	0.000356707	0.0114879	MULTISPECIES: sensory histidine kinase
orf02932	9.789	4.227	6.215	0	1.119	0.654	-3.64442	down	2.7e-05	0.00160269	MULTISPECIES: carnitinyl-CoA dehydratase
orf02958	13.971	6.786	10.245	0	4.31	2.154	-2.26731	down	0.000585261	0.0158845	MULTISPECIES: L-ribulose-5-phosphate 4-epimerase
orf02964	85.162	75.326	81.245	206.882	243.143	230.14	1.48753	up	5.91e-05	0.00285478	MULTISPECIES: membrane protein hypothetical protein UTI89_C0073
orf03018	1.106	0	0.256	3.425	5.12	4.125	2.94746	up	7.96e-05	0.00349963	MULTISPECIES: hypothetical protein
orf03031	3.953	1.536	2.568	9.79	11.382	10.256	1.94715	up	0.000466345	0.0140257	MULTISPECIES: hypothetical protein
orf03064	120.779	96.786	110.235	233.594	270.884	250.155	1.21334	up	0.000818779	0.019895	MULTISPECIES: serine endoprotease
orf03104	47.822	48.523	46.015	116.565	101.642	110.125	1.1794	up	0.00219965	0.041879	MULTISPECIES: LysR family transcripitonal regulator
orf03107	305.807	309.47	306.154	139.481	162.985	150.154	-1.02446	down	0.000723001	0.01817	membrane-bound lytic murein transglycosylase D
orf03140	3502.53	2974.6	3256.12	1093.37	1273.24	1102.33	-1.45253	down	2.96e-06	0.000270832	acyl-CoA dehydrogenase
orf03142	34.185	14.76	25.124	5.6	7.813	6.152	-1.86737	down	4.27e-05	0.00221552	MULTISPECIES: glutamine amidotransferase
orf03168	107.514	101.378	106.124	36.363	39.025	350.15	-1.47033	down	2.39e-05	0.00147927	MULTISPECIES: membrane protein hypothetical protein c0399
orf03196	1.269	1.644	1.215	0	0	0.124	-10.5093	down	0.000186219	0.00700547	autotransporter
orf03316	825.598	686.213	751.125	424.657	257.868	301.254	-1.14732	down	0.000237049	0.00854544	MULTISPECIES: BolA family transcriptional regulator
orf03334	62.709	52.114	58.124	15.371	13.209	14.021	-2.00626	down	2.79e-08	5.34e-06	MULTISPECIES: ammonium transporter
orf03343	0	0	0	27.493	9.133	15.235	14.1607	up	6.29e-05	0.00288114	iron-sulfur cluster assembly protein HesB
orf03347	0	0	0.124	10.619	4.63	8.254	12.8966	up	7.82e-06	0.000656297	transcriptional regulator
orf03359	27.703	45.753	35.124	2.451	17.094	11.025	-1.90997	down	0.0001332	0.00537445	MULTISPECIES: acetyl esterase acetyl esterase
orf03367	12.155	15.744	14.256	3.584	2.083	3.256	-2.29915	down	0.000468798	0.0140257	MULTISPECIES: hypothetical protein
orf03400	6.186	4.807	5.154	1.094	0	0.154	-3.32653	down	0.000878188	0.0208772	MULTISPECIES: hypothetical protein
orf03404	0.772	0	0.365	4.779	6.349	5.245	3.84598	up	1.17e-05	0.000878143	MULTISPECIES: hypothetical protein
orf03452	0	1.666	0.845	3.792	8.819	5.235	2.91872	up	0.000468798	0.0140257	MULTISPECIES: hypothetical protein
orf03487	870.504	1016.63	956.211	303.095	138.099	203.124	-2.09671	down	4.82e-10	1.33e-07	cold-shock protein
orf03536	0	0	0	12.2	2.026	5.256	12.7964	up	1.04e-07	1.63e-05	MULTISPECIES: 4-hydroxythreonine-4-phosphate dehydrogenase
orf03660	1064.98	1019.63	1045.46	612.674	414.693	564.124	-1.02082	down	0.000709825	0.0180452	MULTISPECIES: DNA starvation/stationary phase protection protein Dps DNA starvation/stationary phase protection prot
orf03662	4002.55	3439.94	3658.14	1675.26	1761.67	1691.23	-1.11466	down	0.000234734	0.00853189	MULTISPECIES: outer membrane protein X
orf03683	47808.3	43050.7	45824.1	9262.11	8627.81	8544.22	-2.34448	down	8.14e-13	3.58e-10	MULTISPECIES: biofilm formation regulatory protein BssR
orf03702	67.74	61.644	62.154	34.891	28.219	30.124	-1.0357	down	0.00146983	0.0311665	MULTISPECIES: putrescine/spermidine ABC transporter ATP-binding protein putrescine ABC transporter ATP-binding protein
orf03727	1348.36	978.244	1124.02	152.913	93.336	120.124	-3.24002	down	5.23e-19	4.6e-16	MULTISPECIES: cold-shock protein
orf03736	9.088	4.414	6.256	1.34	0	0.245	-3.33093	down	0.000878188	0.0208772	CRISPR-associated protein
orf03792	5.771	1.869	3.215	12.762	13.848	12.154	1.80005	up	0.00102922	0.023699	dihydroorotate dehydrogenase
orf03800	226.133	241.656	237.24	53.342	7.752	26.124	-2.93671	down	1.81e-10	6.63e-08	hypothetical protein
orf03815	755.27	733.742	726.154	308.35	264.157	283.154	-1.37899	down	1.4e-05	0.000995775	heat shock protein HspQ
orf03821	2105.18	1833.5	1986.14	960.339	994.45	954.871	-1.0107	down	0.000731312	0.0182745	hydrogenase-1 large chain
orf03823	429.96	342.197	386.021	174.075	188.78	175.205	-1.0895	down	0.000475756	0.0140673	MULTISPECIES: hydrogenase 1 maturation protease
orf03824	609.255	814.44	756.023	306.113	290.734	301.458	-1.2542	down	5.11e-05	0.00258146	MULTISPECIES: hydrogenase-1 operon protein HyaE
orf03825	339.99	349.016	354.154	140.348	106.063	110.265	-1.48344	down	3.16e-06	0.000282212	MULTISPECIES: hydrogenase-1 operon protein HyaF
orf03826	530.556	502.594	512.861	239.947	270.557	256.124	-1.01705	down	0.000714006	0.0180471	cytochrome BD oxidase subunit I
orf03836	7.016	2.726	5.124	19.859	17.316	18.262	1.93182	up	0.000584204	0.0158845	MULTISPECIES: chemotaxis protein CheY
orf03845	1681.77	1384.31	1425.89	481.458	232.71	321.201	-2.10206	down	4.11e-10	1.21e-07	hypothetical protein
orf03855	522.131	485.081	501.239	199.895	194.807	193.256	-1.35153	down	1.18e-05	0.000878143	bifunctional proline dehydrogenase/pyrroline-5-carboxylate dehydrogenase
orf03865	1.57	4.575	3.215	0	0	0.124	-11.5857	down	6.29e-05	0.00288114	N-glycosyltransferase
orf03885	0	1.632	1.125	4.457	10.363	8.124	3.18126	up	5.75e-05	0.00281188	MULTISPECIES: glucan biosynthesis protein
orf03917	0.806	0	0	0.713	6.634	4.14	3.18512	up	0.00137669	0.0296799	MULTISPECIES: flagellar hook protein FlgE
orf03919	0	1.206	0.124	3.296	12.772	8.124	3.73368	up	4.12e-05	0.0021824	MULTISPECIES: flagellar basal body rod protein FlgG
orf03951	207.079	195.929	198.235	535.194	433.344	485.021	1.265	up	0.000564409	0.0157335	MULTISPECIES: hypothetical protein
orf03954	23.296	14.76	20.136	39.423	54.168	48.124	1.2982	up	0.00166047	0.0346102	MULTISPECIES: peptigoglycan-binding protein LysM
orf04040	0	0.537	0.215	4.893	0	2.356	3.18295	up	0.00137669	0.0296799	terminase
orf04087	350.691	325.21	334.589	178.607	76.505	123.269	-1.40567	down	4.75e-05	0.00242751	hypothetical protein
orf04090	353.977	269.31	315.486	188.626	87.721	124.368	-1.17341	down	0.000476586	0.0140673	MULTISPECIES: hypothetical protein
orf04097	0	0	0	8.31	4.831	6.214	12.682	up	0.00179565	0.0365614	flagellar motor switch protein FliN
orf04104	0	0	0	5.182	0	2.145	11.3399	up	0.00179565	0.0365614	MULTISPECIES: flagellar motor switch protein FliG
orf04118	0	7.197	4.215	0	0.952	0.868	-2.91574	down	0.00216381	0.0413757	MULTISPECIES: flagellin Flagellin
orf04141	6.418	12.471	10.487	21.007	33.664	26.359	1.53313	up	0.000318268	0.0108004	MULTISPECIES: arabinose ABC transporter ATP-binding protein
orf04149	0	0	0.124	0	7.551	2.698	11.8828	up	0.00032416	0.0108004	MULTISPECIES: flagellar motor protein MotB
orf04158	13.568	13.181	13.114	6.668	0	4.256	-2.00383	down	0.000690346	0.0179165	chemotaxis protein CheZ
orf04193	18.144	12.019	15.214	5.836	5.937	5.936	-1.35715	down	0.001474	0.0311665	MULTISPECIES: phosphoribosylglycinamide formyltransferase
orf04212	109.896	104.061	112.356	1.231	0	0.485	-7.43902	down	8.72e-32	3.83e-28	MULTISPECIES: prop expression regulator
orf04213	158.492	138.716	142.865	1594.81	1513.01	1545.96	3.38635	up	1.79e-20	1.97e-17	MULTISPECIES: carboxy-terminal protease
orf04221	18859.4	16967.8	17546.9	7110.44	6752.54	6953.12	-1.36982	down	9.06e-06	0.000738206	MULTISPECIES: RNA chaperone/anti-terminator
orf04231	11.756	3.263	8.215	28.225	39.725	31.568	2.17754	up	1.5e-05	0.00105059	MULTISPECIES: NUDIX hydrolase hypothetical protein Z2856
orf04270	2.323	1.129	1.856	8.221	7.169	7.865	2.15584	up	0.00223907	0.0422637	MULTISPECIES: hypothetical protein
orf04329	1134.43	922.614	1056.23	427.2	310.008	346.956	-1.48043	down	3.47e-06	0.000299353	MULTISPECIES: integration host factor subunit alpha
orf04330	23.789	23.111	24.125	42.963	72.377	64.238	1.2982	up	0.00123612	0.0275962	MULTISPECIES: vtamin B12-transporter permease
orf04380	13.639	9.353	12.256	46.129	59.407	52.764	2.19843	up	6.13e-08	1.08e-05	MULTISPECIES: transporter inner membrane transport protein YdhC
orf04396	3.4	11.01	8.245	34.085	46.621	40.635	2.48544	up	8.1e-08	1.37e-05	membrane protein
orf04397	0	0	1.21	54.439	29.537	35.942	15.3577	up	9.38e-10	2.43e-07	MULTISPECIES: membrane protein hypothetical protein c2035
orf04411	23.873	9.812	14.287	49.545	33.995	40.569	1.31031	up	0.0012136	0.0274105	MULTISPECIES: electron transporter RnfG
orf04431	10.322	16.045	14.256	50.22	28.663	35.124	1.58091	up	0.00027907	0.00966417	MULTISPECIES: DNA-binding protein
orf04441	0	0	0	2.35	21.858	12.475	13.5633	up	3.7e-05	0.00208375	multidrug transporter
orf04446	513.325	460.275	482.934	1000.75	1114.06	1086.06	1.11912	up	0.00190143	0.0380113	MULTISPECIES: membrane protein transport protein YnfM
orf04457	0	3.028	2.154	9.649	14.423	12.548	2.99009	up	0.000231542	0.00850363	MULTISPECIES: lipoprotein hypothetical protein UTI89_C1772
orf04483	6.531	1.586	3.125	15.888	10.915	12.213	1.72313	up	0.000695956	0.0179165	MULTISPECIES: arabinose transporter
orf04513	28470.8	25903.5	26581	12145	13761.2	12896.2	-1.06963	down	0.000366495	0.011596	glutamate decarboxylase
orf04514	33652.6	30538.3	32562	14413.8	16383.9	15325.4	-1.05955	down	0.000411182	0.012638	glutamate decarboxylase
orf04516	9701.81	9161.46	9512.15	3901.6	4455.06	4256.32	-1.17458	down	0.00010771	0.00443134	MULTISPECIES: antiporter amino acid antiporter
orf04533	4.715	5.725	4.698	13.554	23.031	18.214	1.80893	up	0.000623021	0.0166135	MULTISPECIES: aromatic amino acid exporter
orf04552	20.344	17.968	18.985	49.08	51.356	50.124	1.39036	up	0.000258556	0.00917038	MULTISPECIES: TonB-dependent receptor
orf04596	14.365	12.524	13.256	28.671	37.122	32.957	1.29085	up	0.000845906	0.0204412	MULTISPECIES: hypothetical protein
orf04633	4.42	10.019	7.458	0	1.515	1.124	-3.25088	down	0.000360465	0.0114879	MULTISPECIES: beta-phosphoglucomutase
orf04636	1.232	17.959	10.14	1.09	0	0.124	-4.13554	down	1.54e-06	0.000164686	MULTISPECIES: hypothetical protein
orf04647	5.965	12.557	8.124	29.023	25.563	27.458	1.55919	up	0.000750566	0.0186497	MULTISPECIES: transcriptional regulator
orf04661	20.689	24.286	21.124	112.854	81.562	90.658	2.1119	up	4.87e-08	8.93e-06	MULTISPECIES: hypothetical protein
orf04666	497.286	478.798	489.365	86.406	59.362	74.658	-2.74331	down	1.45e-13	7.09e-11	MULTISPECIES: lipoprotein lipoprotein
orf04698	25.07	10.438	18.638	3.168	0	2.145	-3.48567	down	5.43e-07	7.02e-05	MULTISPECIES: exonuclease prophage CP-933O exonuclease VIII
orf04700	1425.84	1209.28	1356.23	469.776	441.325	468.124	-1.53218	down	1.13e-06	0.000127329	MULTISPECIES: outer membrane protein W
orf04706	16.37	22.265	18.236	5.792	3.367	4.785	-2.07641	down	0.0019485	0.0387761	MULTISPECIES: hypothetical protein
gene5269	100748	84745	9586448	14824	15506.5	15048.6	-2.61252	down	4.12e-15	2.27e-12	MULTISPECIES: Hok/Gef family protein
gene-APECO1_O1CoBM56	0	0	0	1.997	1.393	1.25	10.7279	up	0.000186219	0.00700547	type IV conjugative transfer system coupling protein TraD
gene-APECO1_O1CoBM144	0	3.213	1.25	29.256	6.803	14.698	3.48755	up	0.000232023	0.00850363	conserved hypothetical protein (plasmid)
gene-APECO1_O1CoBM160	1.924	2.492	1.258	12.482	9.895	10.235	2.34068	up	1.34e-05	0.000965939	MULTISPECIES: hypothetical protein
RyfA	717.323	768.114	756.236	104.344	62.297	78.236	-3.15606	down	2.81e-18	2.06e-15	_
